# Supplementary material for: Polygodial, a Sesquiterpene Dialdehyde, Activates Apoptotic Signaling in Castration-Resistant Prostate Cancer Cell Lines by Inducing Oxidative Stress
Source: Cancers (Basel). 2022 Oct 26;14(21):5260. doi: 10.3390/cancers14215260 (PMC9656647; doi:10.3390/cancers14215260)
Supplement: Supplementary file 1 [file cancers-14-05260-s001.zip]

Archive with 1 entries (1 files):
- cancers-1950536-supplementary.pdf
